# Supplementary material for: Variant Analysis of SARS-CoV-2 Genomes from Belgian Military Personnel Engaged in Overseas Missions and Operations
Source: Viruses. 2021 Jul 13;13(7):1359. doi: 10.3390/v13071359 (PMC8310367; doi:10.3390/v13071359)
Supplement: Supplementary file 1 [file viruses-13-01359-s001.zip]

Archive with 1 entries (1 files):
- viruses-1283807-supplementary.xlsx
