# Supplementary material for: Variant Analysis of SARS-CoV-2 Genomes from Belgian Military Personnel Engaged in Overseas Missions and Operations
Source: Viruses. 2021 Jul 13;13(7):1359. doi: 10.3390/v13071359 (PMC8310367; doi:10.3390/v13071359)
Supplement: Supplementary file 1 [file viruses-13-01359-s001.zip › viruses-1283807-supplementary.xlsx]

## Sheet: ChikECSA800.scheme
Primer_ID	Sequence	Multiplex_number	Length	Tm	GC%
SARSCoV2_800_01_LEFT	ACCAACCAACTTTCGATCTCTTGT	1	24	60.69	41.67
SARSCoV2_800_01_RIGHT	ATGCACTCAAGAGGGTAGCCAT	1	22	61.5	50
SARSCoV2_800_02_LEFT	AGTGGTGTTACCCGTGAACTCA	2	22	61.54	50
SARSCoV2_800_02_RIGHT	GAGAACACACAGCCTCCAAAGG	2	22	61.39	54.55
SARSCoV2_800_03_LEFT	ACCTGAGCATAGTCTTGCCGAA	3	22	61.74	50
SARSCoV2_800_03_RIGHT	AAGCCAATCAAGGACGGGTTTG	3	22	61.66	50
SARSCoV2_800_04_LEFT	TGGCCTACATTACAGGTGGTGT	4	22	61.36	50
SARSCoV2_800_04_RIGHT	ACCGAGTTCAACTGTATAGGCAGA	4	24	61.35	45.83
SARSCoV2_800_05_LEFT	AGTGCAAGGTTACAAGAGTGTGA	5	23	60.12	43.48
SARSCoV2_800_05_RIGHT	CTGCAACACCTCCTCCATGTTT	5	22	61.08	50
SARSCoV2_800_06_LEFT	ACATTAAAAATGCAGACATTGTGGAAGA	6	28	60.69	32.14
SARSCoV2_800_06_RIGHT	CAGTAGTGCCACCAGCCTTTTT	6	22	61.34	50
SARSCoV2_800_07_LEFT	CATCCAGATTCTGCCACTCTTGT	1	23	60.62	47.83
SARSCoV2_800_07_RIGHT	ACCAGCAAGTGAGATGGTTTCA	1	22	60.16	45.45
SARSCoV2_800_08_LEFT	TCTGTTTCTTCACCTGATGCTGT	2	23	60.18	43.48
SARSCoV2_800_08_RIGHT	ACCACGTTCAAGACTCTTTTGCA	2	23	61.18	43.48
SARSCoV2_800_09_LEFT	GCTGCTAACTTTTGTGCACTTATCT	3	25	60.34	40
SARSCoV2_800_09_RIGHT	AGCCACCACATCACCATTTAAGT	3	23	60.5	43.48
SARSCoV2_800_10_LEFT	CCATATCCAAACGCAAGCTTCG	4	22	60.54	50
SARSCoV2_800_10_RIGHT	CCGACACTCTTAACAGTATTCTTTGCT	4	27	61.48	40.74
SARSCoV2_800_11_LEFT	AAACCGTGTTTGTACTAATTATATGCCTT	5	29	60.13	31.03
SARSCoV2_800_11_RIGHT	ACAACCGTCTACAACATGCACA	5	22	60.74	45.45
SARSCoV2_800_12_LEFT	TACAAATGGCCCCGATTTCAGC	1	22	61.53	50
SARSCoV2_800_12_RIGHT_new	AACAAACCCTTGCCGAGCT	1	19	61.53	52.6
SARSCoV2_800_13_LEFT_new	ACTAGTTGCAACTGCAGAAGCTG	6	23	61.53	47.8
SARSCoV2_800_13_RIGHT_new	CCATTAGTTGTGCGTAATATCGTGC	6	25	61.48	44
SARSCoV2_800_14_LEFT	TTAGCCAGCGTGGTGGTAGTTA	2	22	61.41	50
SARSCoV2_800_14_RIGHT	GGCAACTACATGACTGTATTCACCA	2	25	61.09	44
SARSCoV2_800_15_LEFT	AGCATCTATAGTAGCTGGTGGTATTGT	3	27	61.4	40.74
SARSCoV2_800_15_RIGHT	AGCATGTCTTCAGAGGTGCAGA	3	22	61.68	50
SARSCoV2_800_16_LEFT	TCCCATCTGGTAAAGTTGAGGGT	4	23	61.02	47.83
SARSCoV2_800_16_RIGHT	AACGGCAATTCCAGTTTGAGCA	4	22	61.59	45.45
SARSCoV2_800_17_LEFT	TGACTTTAACCTTGTGGCTATGAAGT	5	26	60.69	38.46
SARSCoV2_800_17_RIGHT	GCCCACATGGAAATGGCTTGAT	5	22	61.8	50
SARSCoV2_800_18_LEFT	ATGGTGCTAGGAGAGTGTGGAC	6	22	61.48	54.55
SARSCoV2_800_18_RIGHT	ATCACCATTAGCAACAGCCTGC	6	22	61.53	50
SARSCoV2_800_19_LEFT	GGCAACCTTACAAGCTATAGCCT	1	23	60.43	47.83
SARSCoV2_800_19_RIGHT	TGCAAGTACAAACCTACCTCCCT	1	23	61.27	47.83
SARSCoV2_800_20_LEFT	ATGTCTTGTGCTGCCGGTACTA	2	22	61.73	50
SARSCoV2_800_20_RIGHT	ACGATTGTGCATCAGCTGACTG	2	22	61.5	50
SARSCoV2_800_21_LEFT	AAACACAGTCTGTACCGTCTGC	3	22	60.8	50
SARSCoV2_800_21_RIGHT	ACCTGGCGTGGTTTGTATGAAA	3	22	60.75	45.45
SARSCoV2_800_22_LEFT	TGCCATGCGAAATGCTGGTATT	4	22	61.53	45.45
SARSCoV2_800_22_RIGHT	GCAGCATTACCATCCTGAGCAA	4	22	61.27	50
SARSCoV2_800_23_LEFT	ACAAAGACTTCTATGACTTTGCTGTGT	5	27	61.33	37.04
SARSCoV2_800_23_RIGHT	CGCCACACATGACCATTTCACT	5	22	61.71	50
SARSCoV2_800_24_LEFT	TGCTCGCAAACATACAACGTGT	6	22	61.63	45.45
SARSCoV2_800_24_RIGHT	TGTGTCCTGTTAACTCATCATGTAGC	6	26	61.07	42.31
SARSCoV2_800_25_LEFT	AGATGCTTACCCACTTACTAAACATCC	1	27	60.85	40.74
SARSCoV2_800_25_RIGHT	TCGGTTAAGTGGTGGTCTAGGT	1	22	60.49	50
SARSCoV2_800_26_LEFT	ACGCTCAAAGCTACTGAGGAGA	2	22	61.14	50
SARSCoV2_800_26_RIGHT	GTGCAGGTAATTGAGCAGGGTC	2	22	61.52	54.55
SARSCoV2_800_27_LEFT	TCTTTGATGAAATTTCAATGGCCACA	3	26	60.46	34.62
SARSCoV2_800_27_RIGHT	GAGGTGTGTAGGTGCCTGTGTA	3	22	61.67	54.55
SARSCoV2_800_28_LEFT	AGGAATGTGGCAACTTTACAAGCT	4	24	61.23	41.67
SARSCoV2_800_28_RIGHT	TGGTTGCTTTGTAGGTTACCTGT	4	23	60.12	43.48
SARSCoV2_800_29_LEFT	TGCTTCAGACACTTATGCCTGTT	5	23	60.5	43.48
SARSCoV2_800_29_RIGHT	AGCACCACCTAAATTGCAACGT	5	22	61.33	45.45
SARSCoV2_800_30_LEFT	ACTCTGACAGTCCATGTGAGTCT	6	23	60.75	47.83
SARSCoV2_800_30_RIGHT	GCTTGTTTGGGACCTACAGATGG	6	23	61.43	52.17
SARSCoV2_800_31_LEFT	TGGTAGAGTTGATGGTCAAGTAGACT	2	26	60.98	42.31
SARSCoV2_800_31_RIGHT	TTGCGACATTCATCATTATGCCTTT	2	25	60.16	36
SARSCoV2_800_32_LEFT	GGGTGTTGCTATGCCTAATCTTTACA	1	26	61.36	42.31
SARSCoV2_800_32_RIGHT	AAAGACATAACAGCAGTACCCCTTAA	1	26	60.24	38.46
SARSCoV2_800_33_LEFT	TGCATGCAAATTACATATTTTGGAGGA	3	27	60.36	33.33
SARSCoV2_800_33_RIGHT	ACCCTGTTTTCCTTCAAGGTCC	3	22	60.42	50
SARSCoV2_800_34_LEFT	GTTGGATGGAAAGTGAGTTCAGAGT	4	25	60.97	44
SARSCoV2_800_34_RIGHT	CCCTGGAGCGATTTGTCTGACT	4	22	62.31	54.55
SARSCoV2_800_35_LEFT	TTCCGCATCATTTTCCACTTTTAAGT	5	26	60.24	34.62
SARSCoV2_800_35_RIGHT	CCCCTATTAAACAGCCTGCACG	5	22	61.58	54.55
SARSCoV2_800_36_LEFT	TGCACAGAAGTCCCTGTTGCTA	2	22	61.87	50
SARSCoV2_800_36_RIGHT	TGAGCAAAGGTGGCAAAACAGT	2	22	61.47	45.45
SARSCoV2_800_37_LEFT	TGCAGATGCTGGCTTCATCAAA	1	22	61.14	45.45
SARSCoV2_800_37_RIGHT	CATGACAAATGGCAGGAGCAGT	1	22	61.46	50
SARSCoV2_800_38_LEFT	CTTCCCTCAGTCAGCACCTCAT	6	22	61.74	54.55
SARSCoV2_800_38_RIGHT	TGCAGTAGCGCGAACAAAATCT	6	22	61.44	45.45
SARSCoV2_800_39_LEFT	AGGAGTCAAATTACATTACACATAAACGAA	3	30	60.1	30
SARSCoV2_800_39_RIGHT	CAAAGGCACGCTAGTAGTCGTC	3	22	61.29	54.55
SARSCoV2_800_40_LEFT	GTCCAAATTCACACAATCGACGG	4	23	60.67	47.83
SARSCoV2_800_40_RIGHT	AATGACCACATGGAACGCGTAC	4	22	61.5	50
SARSCoV2_800_41_LEFT	TGGATCACCGGTGGAATTGCTA	5	22	61.75	50
SARSCoV2_800_41_RIGHT	TGCCCTCGTATGTTCCAGAAGA	5	22	61.15	50
SARSCoV2_800_42_LEFT	CTTGGCACTGATAACACTCGCT	6	22	60.93	50
SARSCoV2_800_42_RIGHT	ACGAACAACGCACTACAAGACT	6	22	60.48	45.45
SARSCoV2_800_43_LEFT	ACCCATTCAGTACATCGATATCGGT	1	25	61.5	44
SARSCoV2_800_43_RIGHT	GAACGAGAAGAGGCTTGACTGC	1	22	61.49	54.55
SARSCoV2_800_44_LEFT	GCAATCCTGCTAACAATGCTGC	4	22	61.05	50
SARSCoV2_800_44_RIGHT	GTGGTCTGCATGAGTTTAGGCC	4	22	61.52	54.55
SARSCoV2_800_45_LEFT	TGGTCCAGAACAAACCCAAGGA	3	22	61.77	50
SARSCoV2_800_45_RIGHT	AAAATCACATGGGGATAGCACTACT	3	25	60.1	40
